# Supplementary material for: Virus-like particles vaccines based on glycoprotein E0 and E2 of bovine viral diarrhea virus induce Humoral responses
Source: Front Microbiol. 2022 Oct 31;13:1047001. doi: 10.3389/fmicb.2022.1047001 (PMC9687372; doi:10.3389/fmicb.2022.1047001)
Supplement: Supplementary file 2 [file Table_2.XLSX]

## Sheet: Neutralizing antibody titers
Weeks post immunization	Freund's adjuvan t(Control)									E2 VLP									E0+E2 VLP									E2+E2 VLP									inactivated vaccine
0	2	2	2	2	2	2	2	2	2	2	2	2	2	2	2	2	2	2	2	2	2	2	2	2	2	2	2	2	2	2	2	2	2	2	2	2	2	2	2	2	2	2	2	2	2
1	2	2	2	2	2	2	2	2	2	8	16	8	8	16	8	8	8	8	8	16	8	16	8	8	16	8	16	8	8	16	8	16	16	8	16	16	16	8	16	16	8	32	8	8	16
3	2	2	2	2	2	2	2	2	2	64	128	128	64	64	64	128	16	128	64	128	32	64	128	64	64	128	128	64	128	64	128	128	128	64	64	64	64	32	64	32	128	64	64	64	64
5	2	2	2	2	2	2	2	2	2	64	128	64	32	64	128	64	64	64	64	64	128	128	64	64	64	64	64	128	64	128	64	128	128	64	64	64	64	32	32	64	64	64	64	64	64

## Sheet: Viral loads (Log10 copies ml-1)
Tissue	Freund's adjuvan t(Control)			E2 VLP			E0+E2 VLP			E2+E2 VLP			inactivated vaccine
Liver	2.4407	2.46219	2.22865	1.36665	1.55803	1.56174	1.53804	1.2999	1.27739	1.50049	1.14488	1.28371	1.57576	1.53804	1.58127
Lung	2.4468	2.14457	2.44485	1.72083	1.67338	1.48983	1.43802	1.49418	1.44895	1.27739	1.15665	1.35349	1.33776	1.30156	1.37122
Small intestine	2.5606	2.55788	2.5716	1.55729	1.76338	1.7235	1.47969	1.44895	1.43733	1.3364	1.31087	1.3364	1.66896	1.50474	1.66805
Spleen	2.23597	2.17039	2.42017	1.36665	1.55803	1.56174	1.36395	1.49298	1.44134	1.35293	1.30768	1.32634	1.49217	1.53745	1.52529
Kidney	2.48097	2.60705	2.61387	1.43946	1.67338	1.50592	1.34674	1.23887	1.31628	1.28289	1.11154	1.24678	1.26741	1.43979	1.5215
